# Supplementary material for: DropDAE: Denosing Autoencoder with Contrastive Learning for Addressing Dropout Events in scRNA-seq Data
Source: Bioengineering (Basel). 2025 Jul 31;12(8):829. doi: 10.3390/bioengineering12080829 (PMC12383624; doi:10.3390/bioengineering12080829)
Supplement: Supplementary file 1 [file bioengineering-12-00829-s001.zip]

Archive with 1 entries (1 files):
- bioengineering-3712897-supplementary.pdf
